# Supplementary material for: Multiparent-Derived, Marker-Assisted Introgression Lines of the Elite Indian Rice Cultivar, ‘Krishna Hamsa’ Show Resistance against Bacterial Blight and Blast and Tolerance to Drought
Source: Plants (Basel). 2022 Feb 25;11(5):622. doi: 10.3390/plants11050622 (PMC8912774; doi:10.3390/plants11050622)
Supplement: Supplementary file 1 [file plants-11-00622-s001.zip]

Archive with 1 entries (1 files):
- plants-1577775-supplementary.pdf
